# Supplementary material for: Chemical Constituents from Coleus strobilifer and Their Xanthine Oxidase Inhibitory Activity
Source: Molecules. 2025 Dec 22;31(1):30. doi: 10.3390/molecules31010030 (PMC12786449; doi:10.3390/molecules31010030)
Supplement: Supplementary file 1 [file molecules-31-00030-s001.zip]

Archive with 1 entries (1 files):
- molecules-3984024-supplementary.pdf
